# Supplementary material for: Engineering Human 3D Cardiac Tissues for Predictive Functional Drug Screening
Source: Pharmaceutics. 2025 Dec 22;18(1):18. doi: 10.3390/pharmaceutics18010018 (PMC12845478; doi:10.3390/pharmaceutics18010018)
Supplement: Supplementary file 1 [file pharmaceutics-18-00018-s001.zip]

Archive with 13 entries (13 files):
- Video S1_Cardiac iPSC-derived implant on day 9_Scale Bar 100 micron.mp4
- Video S10_Conduction Velocity Dynamic Mapping Before Metoprolol at HR50_Scale bar 100 micron.mp4
- Video S11_Conduction Velocity Dynamic Mapping After Metoprolol at HR50_Scale bar 100 micron.mp4
- Video S12_Conduction Velocity Dynamic Mapping Before Ivabradine at HR50_Scale bar 100 micron.mp4
- Video S13_Conduction Velocity Dynamic Mapping After Ivabradine at HR50_Scale bar 100 micron.mp4
- Video S2_Conduction Velocity Dynamic Mapping Before -Epinephrine at HR50_Scale bar 100 micron.mp4
- Video S3_Conduction Velocity Dynamic Mapping After -Epinephrine Exposure at HR50_Scale bar 100 micron.mp4
- Video S4_Conduction Velocity Dynamic Mapping Before Dopamine at HR50_Scale bar 100 micron.mp4
- Video S5_Conduction Velocity Dynamic Mapping After Dopamine Exposure at HR50_Scale bar 100 micron.mp4
- Video S6_Conduction Velocity Dynamic Mapping Before Doxorubicin at HR50_Scale bar 100 micron.mp4
- Video S7_Conduction Velocity Dynamic Mapping After Doxorubicin at HR50_Scale bar 100 micron.mp4
- Video S8_Conduction Velocity Dynamic Mapping Before Verapamil at HR50_Scale bar 100 micron.mp4
- Video S9_Conduction Velocity Dynamic Mapping After Verapamil at HR50_Scale bar 100 micron.mp4
